# Supplementary material for: The Complex Dynamic of Phase I Drug Metabolism in the Early Stages of Doxorubicin Resistance in Breast Cancer Cells
Source: Genes (Basel). 2022 Oct 29;13(11):1977. doi: 10.3390/genes13111977 (PMC9689592; doi:10.3390/genes13111977)
Supplement: Supplementary file 1 [file genes-13-01977-s001.zip]

Archive with 1 entries (1 files):
- genes-1966357-supplementary.pdf
